# Supplementary material for: Quantitative evidence for dimorphism suggests sexual selection in the maxillary caniniform process of Placerias hesternus
Source: PLoS One. 2024 May 31;19(5):e0297894. doi: 10.1371/journal.pone.0297894 (PMC11142433; doi:10.1371/journal.pone.0297894)
Supplement: S1 Table — (ZIP) [file pone.0297894.s001.zip]

Archive with 10 entries (10 files):
- Placerias_FINALFIB_measurements.csv
- __MACOSX/._Placerias_FINALFIB_measurements.csv
- Placerias_FINALMAX_measurements.csv
- __MACOSX/._Placerias_FINALMAX_measurements.csv
- Placerias_FINALPREMAX_measurements.csv
- __MACOSX/._Placerias_FINALPREMAX_measurements.csv
- Placerias_FINALQUAD_measurements.csv
- __MACOSX/._Placerias_FINALQUAD_measurements.csv
- PlaceriasS1_ALL_measurements_revised.xlsx
- __MACOSX/._PlaceriasS1_ALL_measurements_revised.xlsx
