# Supplementary material for: Quantitative evidence for dimorphism suggests sexual selection in the maxillary caniniform process of Placerias hesternus
Source: PLoS One. 2024 May 31;19(5):e0297894. doi: 10.1371/journal.pone.0297894 (PMC11142433; doi:10.1371/journal.pone.0297894)
Supplement: S1 Table — (ZIP) [file pone.0297894.s001.zip › Placerias_FINALFIB_measurements.csv]

Spec_#	Left/Right	TC_to_FC_mm	TC_to_FC_complete	DC_Tip_to_Tip_mm	DC_Tip_to_Tip_complete	TC_to_DC_mm	TC_to_DC_complete	DV_Midshaft_diameter_mm	DV_Midshaft_diameter_complete	PC_ML_mm	PC_ML_complete	Field_#	In_Camp/Welles	Remarks
24875	Right	51	TRUE	76	TRUE	175	TRUE	26	TRUE	44	TRUE	CF2	Yes
24876	Right	43	TRUE	63	TRUE	154	TRUE	21	TRUE	37	TRUE	C64	Yes
24878	Left	42	TRUE	64	TRUE	158	TRUE	20	TRUE	37	TRUE		Yes
24879	Left	36	TRUE	57	TRUE	178	FALSE	21	TRUE	33	TRUE	C775	No
24882	Right	40	TRUE	59	TRUE	157	TRUE	22	TRUE	41	TRUE	CE	Yes
24884	Right	39	TRUE	58	TRUE	150	TRUE	20	TRUE	32	TRUE	C64	No
24888	Left	45	TRUE	70	TRUE	157	TRUE	23	TRUE	36	TRUE	C62	No
24890	Right	45	TRUE	58	TRUE	159	TRUE	21	TRUE	33	TRUE	CH1	Yes
32446	Right	48	TRUE	71	TRUE	178	TRUE	24	TRUE	45	TRUE	CG1	Yes
24880	Right	47	TRUE	NA	FALSE	NA	FALSE	26	TRUE	41	TRUE		No
24883	Left	NA	FALSE	60	TRUE	NA	FALSE	NA	FALSE	NA	FALSE		Yes
24885	Left	40	TRUE	NA	FALSE	NA	FALSE	NA	FALSE	38	TRUE	C66M	No
24886	Right	43	TRUE	NA	FALSE	NA	FALSE	22	TRUE	40	TRUE	CF2	No
24887	Left	42	TRUE	NA	FALSE	NA	FALSE	19	TRUE	31	TRUE		No
24889	Left	NA	FALSE	82	TRUE	NA	FALSE	NA	FALSE	NA	FALSE		No
25456	Left	NA	FALSE	67	TRUE	NA	FALSE	NA	FALSE	NA	FALSE		No
25458	Right	42	TRUE	NA	FALSE	NA	FALSE	NA	FALSE	31	TRUE		No
24851	Left												No
24873	Right												No	Von Huene
24874	Left												No
24877	Left												No
24881	Left											CK1	No	Green
24942	Left												No
24945	Right												No
24948	Right												No
