# Supplementary material for: Quantitative evidence for dimorphism suggests sexual selection in the maxillary caniniform process of Placerias hesternus
Source: PLoS One. 2024 May 31;19(5):e0297894. doi: 10.1371/journal.pone.0297894 (PMC11142433; doi:10.1371/journal.pone.0297894)
Supplement: S1 Table — (ZIP) [file pone.0297894.s001.zip › Placerias_FINALMAX_measurements.csv]

Specimen_#	Left/Right	(Jugal-caniniform Process) Dorsoventral_mm	Dorsoventral_complete	(Jugal-pterygoid Pit) Mediolateral_mm	Mediolateral_complete	(Jugal Premaxillary) Proximal_anteroposterior_mm	Proximal_anteroposterior_complete	Tooth_diameter_mm	Tooth_diameter_Complete	Alveolar_depth_mm	Alveolar_depth_complete	Tooth_socket_to_caniniform_tip_mm	Tooth_socket_to_caniniform_tip_complete	Dorsal_tooth_eruption	Tooth_socket_present	Tooth_present	In_Camp/Welles	Field_#
24935	Left	309	TRUE	70	TRUE	137	TRUE	NA	FALSE	30	TRUE	177	TRUE	No	Yes	No	No	C66
25317	Left	253	TRUE	63	TRUE	140	TRUE	18	TRUE	NA	FALSE	148	TRUE	NA	Yes	Yes	Yes	NA
25318	Right	245	TRUE	65	TRUE	140	TRUE	18	TRUE	NA	FALSE	145	TRUE	NA	Yes	Yes	Yes	NA
27531	Right	123	TRUE	53	TRUE	107	TRUE	NA	FALSE	34	TRUE	38	TRUE	No	Yes	No	No	C82
27539	Right	140	TRUE	50	TRUE	105	TRUE	14	TRUE	31	TRUE	41	TRUE	No	Yes	Yes	Yes	C6
27541	Right	143	TRUE	53	TRUE	105	TRUE	13	TRUE	37	TRUE	47	TRUE	No	Yes	Yes	Yes	CH2
27546	Left	119	TRUE	54	TRUE	60	FALSE	18	TRUE	25	TRUE	36	TRUE	No	Yes	Yes	Yes	C82
27551	Right	205	TRUE	60	TRUE	111	TRUE	NA	FALSE	50	TRUE	87	TRUE	No	Yes	No	Yes	CE1
27552	Left	132	TRUE	46	TRUE	117	TRUE	16	TRUE	22	TRUE	23	TRUE	Yes	Yes	Yes	Yes	MYIIP
27553	Left	217	TRUE	63	TRUE	120	TRUE	19	TRUE	49	TRUE	83	TRUE	No	Yes	Yes	Yes	MX/II
27553	Right	221	TRUE	63	TRUE	128	TRUE	18	TRUE	57	TRUE	87	TRUE	No	Yes	Yes	Yes	MX/II
27555	Left	116	TRUE	50	TRUE	115	TRUE	18	TRUE	27	TRUE	NA	FALSE	Yes	Yes	Yes	Yes	CE1/12
28391	Right	143	TRUE	50	TRUE	96	TRUE	NA	FALSE	26	TRUE	NA	FALSE	No	No	No	Yes	C66M
28392	Right	132	TRUE	54	TRUE	102	TRUE	14	TRUE	27	TRUE	23	TRUE	No	Yes	Yes	No	CE1
32389	Left	200	TRUE	63	TRUE	115	TRUE	13	TRUE	40	TRUE	76	TRUE	Yes	Yes	Yes	Yes	CD2
PEFO_2639	Right	285	TRUE	70	TRUE	130	TRUE	NA	FALSE	NA	FALSE	160	FALSE	No	No	No	No	C62
32458	Left	210	FALSE	51	TRUE	82	FALSE	13	TRUE	20	TRUE	145	TRUE	No	Yes	Yes	No	C86
25319	Right	89	FALSE	46	TRUE	108	TRUE	16	TRUE	26	TRUE	20	FALSE	Yes	Yes	Yes	Yes (typo_27319)	MYII
27387	RIght	123	FALSE	56	TRUE	NA	FALSE	NA	FALSE	35	TRUE	NA	FALSE	No	Yes	No	No	CH1
27537	Right	NA	FALSE	NA	FALSE	NA	FALSE	NA	FALSE	NA	FALSE	NA	FALSE	NA	NA	NA	No	NA
27538	Right	181	FALSE	70	TRUE	126	TRUE	NA	FALSE	56	TRUE	NA	FALSE	No	No	No	No	C775
27540	Right	190	FALSE	49	FALSE	100	FALSE	NA	FALSE	NA	FALSE	NA	FALSE	No	Yes	No	No	CD/22
27542	Left	129	FALSE	53	FALSE	72	FALSE	NA	FALSE	NA	FALSE	NA	FALSE	NA	No	No	No	C5
27543	Left	NA	FALSE	56	FALSE	NA	FALSE	15	TRUE	NA	FALSE	NA	FALSE	NA	Yes	Yes	No	CF1/3
27544	Left	NA	FALSE	NA	FALSE	NA	FALSE	NA	FALSE	NA	FALSE	NA	FALSE	No	Yes	No	No	C775
27545	Left	NA	FALSE	NA	FALSE	NA	FALSE	NA	FALSE	NA	FALSE	NA	FALSE	No	NA	Yes	No	CF2
27547	Left	128	FALSE	65	TRUE	120	TRUE	19	TRUE	NA	FALSE	NA	FALSE	No	NA	NA	No	C785
27548	Left	152	FALSE	71	TRUE	126	TRUE	15	TRUE	41	TRUE	38	FALSE	No	Yes	Yes	Yes	CE1
27549	Left	NA	FALSE	46	TRUE	102	TRUE	12	TRUE	NA	FALSE	NA	FALSE	No	Yes	Yes	No	CD/22
27550	Left	260	FALSE	64	TRUE	135	TRUE	14	TRUE	45	TRUE	114	FALSE	No	Yes	Yes	Yes	NA
27554	Left	124	FALSE	65	TRUE	112	TRUE	NA	FALSE	NA	FALSE	67	FALSE	No	Yes	No	No	CE2
27556	Left	NA	FALSE	NA	FALSE	NA	FALSE	NA	FALSE	NA	FALSE	NA	FALSE	NA	NA	NA	No	CE1
27557	Left	NA	FALSE	NA	FALSE	NA	FALSE	NA	FALSE	NA	FALSE	NA	FALSE	NA	NA	NA	No	CE1
28389	Right	155	FALSE	63	TRUE	112	TRUE	17	TRUE	48	TRUE	NA	FALSE	No	Yes	Yes	Yes (typo_28398)	CE2
28390	Left	NA	FALSE	48	TRUE	NA	FALSE	NA	FALSE	NA	FALSE	NA	FALSE	No	Yes	No	No	CD2
28393	Right	165	FALSE	63	TRUE	86	FALSE	NA	FALSE	NA	FALSE	120	FALSE	No	Yes	No	No	C71W
27388	MISSING		FALSE		FALSE		FALSE		FALSE		FALSE		FALSE				No	NA
27391	MISSING (right)		FALSE		FALSE		FALSE		FALSE		FALSE		FALSE				No	C66M
27392	MISSING (right)		FALSE		FALSE		FALSE		FALSE		FALSE		FALSE				No	NA
27393	MISSING (right)		FALSE		FALSE		FALSE		FALSE		FALSE		FALSE				No	C71W
28388	MISSING (left)		FALSE		FALSE		FALSE		FALSE		FALSE		FALSE				No	NA
24891	NONE (left)		FALSE		FALSE		FALSE		FALSE		FALSE		FALSE				No	NA
24915	NONE (right)		FALSE		FALSE		FALSE		FALSE		FALSE		FALSE				No	NA
24947	NONE		FALSE		FALSE		FALSE		FALSE		FALSE		FALSE				No	CD
27390	NONE		FALSE		FALSE		FALSE		FALSE		FALSE		FALSE				No	NA
27389	NONE		FALSE		FALSE		FALSE		FALSE		FALSE		FALSE				No	NA
27370	NOT IN UCMPDB		FALSE		FALSE		FALSE		FALSE		FALSE		FALSE				Yes	NA
