# Supplementary material for: Quantitative evidence for dimorphism suggests sexual selection in the maxillary caniniform process of Placerias hesternus
Source: PLoS One. 2024 May 31;19(5):e0297894. doi: 10.1371/journal.pone.0297894 (PMC11142433; doi:10.1371/journal.pone.0297894)
Supplement: S1 Table — (ZIP) [file pone.0297894.s001.zip › Placerias_FINALPREMAX_measurements.csv]

Spec_#	Pair/Left/Right	Anterior_to_nasal_mm	Anterior_to_nasal_complete	Mediolateral_mm	Mediolateral_complete	Anterior_to_maxillary_suture_mm	Anterior_to_maxillary_suture_complete	Palatal_groove_depth_mm	Palatal_groove_depth_complete	Nasal_process_mediolateral_mm	Nasal_process_mediolateral_complete	Maxillary_suture_to_nasal_border_mm	Maxillary_suture_to_nasal_border_complete	Palatal_groove_width_mm	Palatal_groove_width_complete	Anteroposterior_length_mm	Anteroposterior_length_complete	Field No.	In Camp/Welles	Photo
25315	Pair	123	FALSE	110	FALSE	46	FALSE	40	TRUE	96	TRUE	133	TRUE	24	TRUE	145	TRUE	NA	No	Yes
25316	Pair	162	TRUE	93	TRUE	115	TRUE	35	TRUE	88	TRUE	151	TRUE	13	FALSE	183	TRUE	NA	Yes	Yes
27347	Pair	128	TRUE	78	TRUE	85	TRUE	NA	FALSE	66	TRUE	95	TRUE	NA	FALSE	154	TRUE	C82	No	No
27356	Pair	184	TRUE	117	TRUE	154	TRUE	36	TRUE	90	TRUE	169	TRUE	30	TRUE	190	FALSE	NA	No	Yes
27360	Pair	135	TRUE	80	TRUE	88	TRUE	25	TRUE	77	TRUE	130	TRUE	22	TRUE	132	FALSE	CF1	Yes	Yes
27361	Pair	158	TRUE	87	TRUE	102	TRUE	22	TRUE	64	TRUE	133	TRUE	22	TRUE	181	TRUE	MXI	No	Yes
27363	Pair	133	TRUE	101	TRUE	99	TRUE	30	TRUE	58	FALSE	110	TRUE	28	TRUE	140	TRUE	C84	No	Yes
27368	Pair	126	FALSE	78	FALSE	97	TRUE	32	TRUE	76	TRUE	127	TRUE	18	TRUE	100	FALSE	C75W	No	No
27830	Pair	159	TRUE	110	TRUE	128	TRUE	37	TRUE	93	TRUE	137	TRUE	39	TRUE	179	TRUE	CE2	Yes	Yes
27348	Pair																	CF2	No	No
27349	Pair																	C6	No	No
27350	Pair																	C6	No	No
27351	Pair																	CE1/13	No	No
27352	Right																	C82	No	No
27353	Pair																	C82	Yes	No
27354	Right																	C6	No	Yes
27356	Pair																	NA	No	No
27357	Pair																	C65	No	No
27358	RIght																	C6	No	No
27359																		C82	No	No
27362	Pair																	CF1/10A	No	No
27364	Pair																	C82	No	No
27365	Pair																	CJ1	No	No
27366	Pair																	CD1	No	No
27367	Pair																	CK2	No	No
27369	Pair																	CG1	No	No
27385	Right																	B2	No	No
27386	Pair																	C6	No	No
27745	Left																	NA	No	Yes
32458	Pair																	MY2	No	No
