# Supplementary material for: Quantitative evidence for dimorphism suggests sexual selection in the maxillary caniniform process of Placerias hesternus
Source: PLoS One. 2024 May 31;19(5):e0297894. doi: 10.1371/journal.pone.0297894 (PMC11142433; doi:10.1371/journal.pone.0297894)
Supplement: S1 Table — (ZIP) [file pone.0297894.s001.zip › Placerias_FINALQUAD_measurements.csv]

Spec_#	Left/Right	MMC_AP_mm	MMC_AP_complete	MMC_ML_mm	MMC_ML_complete	MMC_DV_mm	MMC_DV_complete	LMC_AP_mm	LMC_AP_complete	LMC_ML_mm	LMC_ML_complete	LMC_DV_mm	LMC_DV_complete	Field_#	In_Camp/Welles
24620	Right	46	TRUE	24	TRUE	41	TRUE	40	TRUE	36	TRUE	27	TRUE	CE1	No
24621	Right	49	TRUE	20	TRUE	33	TRUE	38	TRUE	30	TRUE	43	FALSE	CD2	No
24622	Right	59	TRUE	25	TRUE	38	TRUE	NA	FALSE	NA	FALSE	NA	FALSE	C6M	No
24623	Right	59	TRUE	27	TRUE	43	TRUE	NA	FALSE	NA	FALSE	NA	FALSE	C61	No
24624	Right	58	TRUE	24	TRUE	42	TRUE	47	TRUE	40	TRUE	26	TRUE	CD2/14	No
24625	Right	44	TRUE	19	TRUE	31	TRUE	32	TRUE	NA	FALSE	20	TRUE		No
24626	Right	50	TRUE	22	TRUE	33	TRUE	40	TRUE	32	TRUE	22	TRUE	CF1	No
24627	Left	52	TRUE	19	TRUE	32	TRUE	36	TRUE	33	TRUE	24	TRUE	CJ2	No
24628	Right	48	TRUE	19	TRUE	34	TRUE	39	TRUE	30	TRUE	22	TRUE	M/34	No
24629	Right	48	TRUE	17	TRUE	34	TRUE	37	TRUE	35	TRUE	21	TRUE	C71S	No
24630	Right	51	TRUE	21	TRUE	35	TRUE	NA	FALSE	NA	FALSE	NA	FALSE	CE1	No
24631	Right	53	TRUE	26	TRUE	45	TRUE	48	TRUE	43	TRUE	29	TRUE	CH2	No
24632	Right	58	TRUE	26	TRUE	43	TRUE	46	TRUE	37	TRUE	27	TRUE	C72W	No
24635	Right	59	TRUE	24	TRUE	40	TRUE	51	TRUE	NA	FALSE	48	FALSE	C61	No
24637	Right	57	TRUE	24	TRUE	38	TRUE	NA	FALSE	40	TRUE	21	TRUE	CJ1	No
24638	Left	49	TRUE	19	TRUE	33	TRUE	40	TRUE	36	TRUE	22	TRUE	MY	No
24639	Right	58	TRUE	22	TRUE	45	TRUE	52	TRUE	45	TRUE	30	TRUE	C62	No
24640	Left	55	TRUE	26	TRUE	45	TRUE	47	TRUE	37	TRUE	26	TRUE	CG2	No
24641	Left	58	TRUE	23	TRUE	36	TRUE	44	TRUE	36	TRUE	25	TRUE	CH1	No
24642	Left	58	TRUE	24	TRUE	42	TRUE	47	TRUE	42	TRUE	29	TRUE	CG2	Yes
24645	Left	NA	FALSE	NA	FALSE	NA	FALSE	44	TRUE	45	TRUE	30	TRUE	CF1	No
24646	Left	54	TRUE	30	TRUE	37	TRUE	NA	FALSE	NA	FALSE	NA	FALSE		No
24647	Right	NA	FALSE	NA	FALSE	NA	FALSE	33	TRUE	NA	FALSE	21	TRUE		No
24649	Left	44	TRUE	18	TRUE	33	TRUE	35	TRUE	31	TRUE	21	TRUE	C78W	No
24651	Left	46	TRUE	20	TRUE	33	TRUE	NA	FALSE	NA	FALSE	NA	FALSE		No
24652	Left	47	TRUE	19	TRUE	37	TRUE	35	TRUE	34	TRUE	25	TRUE		No
24656	Right	55	TRUE	23	TRUE	NA	FALSE	NA	FALSE	NA	FALSE	NA	FALSE	CD	No
24657	Right	NA	FALSE	22	TRUE	40	TRUE	47	TRUE	41	TRUE	24	TRUE	CK1	Yes
24660	Left	50	TRUE	24	TRUE	36	TRUE	NA	FALSE	NA	FALSE	NA	FALSE	C4	No
24661	Left	43	TRUE	21	TRUE	29	TRUE	33	TRUE	32	TRUE	25	TRUE	CH2	No
24663	Right	46	TRUE	19	TRUE	35	TRUE	31	TRUE	27	TRUE	19	TRUE		No
24664	Left	58	TRUE	24	TRUE	43	TRUE	42	TRUE	45	TRUE	30	TRUE	CK1	No
24665	Left	44	TRUE	19	TRUE	32	TRUE	NA	FALSE	NA	FALSE	NA	FALSE	CG1	No
24673	Left	48	TRUE	15	TRUE	32	TRUE	41	TRUE	29	TRUE	33	TRUE	C62M	No
24675	Left	49	TRUE	18	TRUE	32	TRUE	37	TRUE	36	TRUE	28	TRUE	C64M	Yes
24676	Left	NA	FALSE	19	TRUE	32	TRUE	NA	FALSE	NA	FALSE	NA	FALSE	CE1/16	No
24679	Left	56	TRUE	23	TRUE	37	TRUE	NA	FALSE	NA	FALSE	NA	FALSE	CD2/14	No
24681	Left	49	TRUE	21	TRUE	36	TRUE	48	TRUE	38	TRUE	25	TRUE	C61	No
24683	Left	53	TRUE	24	TRUE	35	TRUE	NA	FALSE	NA	FALSE	NA	FALSE		No
24692	Left	72	TRUE	25	TRUE	33	TRUE	NA	FALSE	NA	FALSE	NA	FALSE		No
28336	Left	57	TRUE	26	TRUE	42	TRUE	46	TRUE	32	TRUE	33	TRUE	C	No
28337	Left	55	TRUE	27	TRUE	40	TRUE	53	TRUE	39	TRUE	27	TRUE	C82	No
32401	Right	54	TRUE	25	TRUE	38	TRUE	45	TRUE	37	TRUE	52	FALSE	CL1	Yes
137369	Right	62	TRUE	29	TRUE	40	TRUE	48	TRUE	40	TRUE	22	TRUE	CK1	No
24633	Right													C62	Yes
24671	Right														No
24674	Left													MY	No
24677	Left													CE1	No
