# Supplementary material for: Quantitative evidence for dimorphism suggests sexual selection in the maxillary caniniform process of Placerias hesternus
Source: PLoS One. 2024 May 31;19(5):e0297894. doi: 10.1371/journal.pone.0297894 (PMC11142433; doi:10.1371/journal.pone.0297894)
Supplement: S1 Table — (ZIP) [file pone.0297894.s001.zip › PlaceriasS1_ALL_measurements_revised.xlsx]

## Sheet: Maxillae
Specimen_#	Left/Right	(Jugal-caniniform Process) Dorsoventral_mm	Dorsoventral_complete	(Jugal-pterygoid Pit) Mediolateral_mm	Mediolateral_complete	(Jugal Premaxillary) Proximal_anteroposterior_mm	Proximal_anteroposterior_complete	Tooth_diameter_mm	Tooth_diameter_Complete	Alveolar_depth_mm	Alveolar_depth_complete	Tooth_socket_to_caniniform_tip_mm	Tooth_socket_to_caniniform_tip_complete	Dorsal_tooth_eruption	Tooth_socket_present	Tooth_present	In_Camp/Welles	Field_#
24935	Left	309	TRUE	70	TRUE	137	TRUE	NA	FALSE	30	TRUE	177	TRUE	No	Yes	No	No	C66
25317	Left	253	TRUE	63	TRUE	140	TRUE	18	TRUE	NA	FALSE	148	TRUE	NA	Yes	Yes	Yes	NA
25318	Right	245	TRUE	65	TRUE	140	TRUE	18	TRUE	NA	FALSE	145	TRUE	NA	Yes	Yes	Yes	NA
27531	Right	123	TRUE	53	TRUE	107	TRUE	NA	FALSE	34	TRUE	38	TRUE	No	Yes	No	No	C82
27539	Right	140	TRUE	50	TRUE	105	TRUE	14	TRUE	31	TRUE	41	TRUE	No	Yes	Yes	Yes	C6
27541	Right	143	TRUE	53	TRUE	105	TRUE	13	TRUE	37	TRUE	47	TRUE	No	Yes	Yes	Yes	CH2
27546	Left	119	TRUE	54	TRUE	60	FALSE	18	TRUE	25	TRUE	36	TRUE	No	Yes	Yes	Yes	C82
27551	Right	205	TRUE	60	TRUE	111	TRUE	NA	FALSE	50	TRUE	87	TRUE	No	Yes	No	Yes	CE1
27552	Left	132	TRUE	46	TRUE	117	TRUE	16	TRUE	22	TRUE	23	TRUE	Yes	Yes	Yes	Yes	MYIIP
27553	Left	217	TRUE	63	TRUE	120	TRUE	19	TRUE	49	TRUE	83	TRUE	No	Yes	Yes	Yes	MX/II
27553	Right	221	TRUE	63	TRUE	128	TRUE	18	TRUE	57	TRUE	87	TRUE	No	Yes	Yes	Yes	MX/II
27555	Left	116	TRUE	50	TRUE	115	TRUE	18	TRUE	27	TRUE	NA	FALSE	Yes	Yes	Yes	Yes	CE1/12
28391	Right	143	TRUE	50	TRUE	96	TRUE	NA	FALSE	26	TRUE	NA	FALSE	No	No	No	Yes	C66M
28392	Right	132	TRUE	54	TRUE	102	TRUE	14	TRUE	27	TRUE	23	TRUE	No	Yes	Yes	No	CE1
32389	Left	200	TRUE	63	TRUE	115	TRUE	13	TRUE	40	TRUE	76	TRUE	Yes	Yes	Yes	Yes	CD2
PEFO_2639	Right	285	TRUE	70	TRUE	130	TRUE	NA	FALSE	NA	FALSE	NA	FALSE	No	No	No	No	C62
32458	Left	210	FALSE	51	TRUE	82	FALSE	13	TRUE	20	TRUE	145	TRUE	No	Yes	Yes	No	C86
25319	Right	89	FALSE	46	TRUE	108	TRUE	16	TRUE	26	TRUE	20	FALSE	Yes	Yes	Yes	Yes (typo_27319)	MYII
27387	RIght	123	FALSE	56	TRUE	NA	FALSE	NA	FALSE	35	TRUE	NA	FALSE	No	Yes	No	No	CH1
27537	Right	NA	FALSE	NA	FALSE	NA	FALSE	NA	FALSE	NA	FALSE	NA	FALSE	NA	NA	NA	No	NA
27538	Right	181	FALSE	70	TRUE	126	TRUE	NA	FALSE	56	TRUE	NA	FALSE	No	No	No	No	C775
27540	Right	190	FALSE	49	FALSE	100	FALSE	NA	FALSE	NA	FALSE	NA	FALSE	No	Yes	No	No	CD/22
27542	Left	129	FALSE	53	FALSE	72	FALSE	NA	FALSE	NA	FALSE	NA	FALSE	NA	No	No	No	C5
27543	Left	NA	FALSE	56	FALSE	NA	FALSE	15	TRUE	NA	FALSE	NA	FALSE	NA	Yes	Yes	No	CF1/3
27544	Left	NA	FALSE	NA	FALSE	NA	FALSE	NA	FALSE	NA	FALSE	NA	FALSE	No	Yes	No	No	C775
27545	Left	NA	FALSE	NA	FALSE	NA	FALSE	NA	FALSE	NA	FALSE	NA	FALSE	No	NA	Yes	No	CF2
27547	Left	128	FALSE	65	TRUE	120	TRUE	19	TRUE	NA	FALSE	NA	FALSE	No	NA	NA	No	C785
27548	Left	152	FALSE	71	TRUE	126	TRUE	15	TRUE	41	TRUE	38	FALSE	No	Yes	Yes	Yes	CE1
27549	Left	NA	FALSE	46	TRUE	102	TRUE	12	TRUE	NA	FALSE	NA	FALSE	No	Yes	Yes	No	CD/22
27550	Left	260	FALSE	64	TRUE	135	TRUE	14	TRUE	45	TRUE	114	FALSE	No	Yes	Yes	Yes	NA
27554	Left	124	FALSE	65	TRUE	112	TRUE	NA	FALSE	NA	FALSE	67	FALSE	No	Yes	No	No	CE2
27556	Left	NA	FALSE	NA	FALSE	NA	FALSE	NA	FALSE	NA	FALSE	NA	FALSE	NA	NA	NA	No	CE1
27557	Left	NA	FALSE	NA	FALSE	NA	FALSE	NA	FALSE	NA	FALSE	NA	FALSE	NA	NA	NA	No	CE1
28389	Right	155	FALSE	63	TRUE	112	TRUE	17	TRUE	48	TRUE	NA	FALSE	No	Yes	Yes	Yes (typo_28398)	CE2
28390	Left	NA	FALSE	48	TRUE	NA	FALSE	NA	FALSE	NA	FALSE	NA	FALSE	No	Yes	No	No	CD2
28393	Right	165	FALSE	63	TRUE	86	FALSE	NA	FALSE	NA	FALSE	120	FALSE	No	Yes	No	No	C71W
27388	MISSING		FALSE		FALSE		FALSE		FALSE		FALSE		FALSE				No	NA
27391	MISSING (right)		FALSE		FALSE		FALSE		FALSE		FALSE		FALSE				No	C66M
27392	MISSING (right)		FALSE		FALSE		FALSE		FALSE		FALSE		FALSE				No	NA
27393	MISSING (right)		FALSE		FALSE		FALSE		FALSE		FALSE		FALSE				No	C71W
28388	MISSING (left)		FALSE		FALSE		FALSE		FALSE		FALSE		FALSE				No	NA
24891	NONE (left)		FALSE		FALSE		FALSE		FALSE		FALSE		FALSE				No	NA
24915	NONE (right)		FALSE		FALSE		FALSE		FALSE		FALSE		FALSE				No	NA
24947	NONE		FALSE		FALSE		FALSE		FALSE		FALSE		FALSE				No	CD
27390	NONE		FALSE		FALSE		FALSE		FALSE		FALSE		FALSE				No	NA
27389	NONE		FALSE		FALSE		FALSE		FALSE		FALSE		FALSE				No	NA
27370	NOT IN UCMPDB		FALSE		FALSE		FALSE		FALSE		FALSE		FALSE				Yes	NA

## Sheet: Premaxillae
Spec_#	Pair/Left/Right	Anterior_to_nasal_mm	Anterior_to_nasal_complete	Mediolateral_mm	Mediolateral_complete	Anterior_to_maxillary_suture_mm	Anterior_to_maxillary_suture_complete	Palatal_groove_depth_mm	Palatal_groove_depth_complete	Nasal_process_mediolateral_mm	Nasal_process_mediolateral_complete	Maxillary_suture_to_nasal_border_mm	Maxillary_suture_to_nasal_border_complete	Palatal_groove_width_mm	Palatal_groove_width_complete	Anteroposterior_length_mm	Anteroposterior_length_complete	Field No.	In Camp/Welles	Photo
25315	Pair	123	FALSE	110	FALSE	46	FALSE	40	TRUE	96	TRUE	133	TRUE	24	TRUE	145	TRUE	NA	No	Yes
25316	Pair	162	TRUE	93	TRUE	115	TRUE	35	TRUE	88	TRUE	151	TRUE	13	FALSE	183	TRUE	NA	Yes	Yes
27347	Pair	128	TRUE	78	TRUE	85	TRUE	NA	FALSE	66	TRUE	95	TRUE	NA	FALSE	154	TRUE	C82	No	No
27356	Pair	184	TRUE	117	TRUE	154	TRUE	36	TRUE	90	TRUE	169	TRUE	30	TRUE	190	FALSE	NA	No	Yes
27360	Pair	135	TRUE	80	TRUE	88	TRUE	25	TRUE	77	TRUE	130	TRUE	22	TRUE	132	FALSE	CF1	Yes	Yes
27361	Pair	158	TRUE	87	TRUE	102	TRUE	22	TRUE	64	TRUE	133	TRUE	22	TRUE	181	TRUE	MXI	No	Yes
27363	Pair	133	TRUE	101	TRUE	99	TRUE	30	TRUE	58	FALSE	110	TRUE	28	TRUE	140	TRUE	C84	No	Yes
27368	Pair	126	FALSE	78	FALSE	97	TRUE	32	TRUE	76	TRUE	127	TRUE	18	TRUE	100	FALSE	C75W	No	No
27830	Pair	159	TRUE	110	TRUE	128	TRUE	37	TRUE	93	TRUE	137	TRUE	39	TRUE	179	TRUE	CE2	Yes	Yes
27348	Pair																	CF2	No	No
27349	Pair																	C6	No	No
27350	Pair																	C6	No	No
27351	Pair																	CE1/13	No	No
27352	Right																	C82	No	No
27353	Pair																	C82	Yes	No
27354	Right																	C6	No	Yes
27356	Pair																	NA	No	No
27357	Pair																	C65	No	No
27358	RIght																	C6	No	No
27359																		C82	No	No
27362	Pair																	CF1/10A	No	No
27364	Pair																	C82	No	No
27365	Pair																	CJ1	No	No
27366	Pair																	CD1	No	No
27367	Pair																	CK2	No	No
27369	Pair																	CG1	No	No
27385	Right																	B2	No	No
27386	Pair																	C6	No	No
27745	Left																	NA	No	Yes
32458	Pair																	MY2	No	No

## Sheet: Quadrates
Spec_#	Left/Right	MMC_AP_mm	MMC_AP_complete	MMC_ML_mm	MMC_ML_complete	MMC_DV_mm	MMC_DV_complete	LMC_AP_mm	LMC_AP_complete	LMC_ML_mm	LMC_ML_complete	LMC_DV_mm	LMC_DV_complete	Field_#	In_Camp/Welles
24620	Right	46	TRUE	24	TRUE	41	TRUE	40	TRUE	36	TRUE	27	TRUE	CE1	No
24621	Right	49	TRUE	20	TRUE	33	TRUE	38	TRUE	30	TRUE	43	FALSE	CD2	No
24622	Right	59	TRUE	25	TRUE	38	TRUE	NA	FALSE	NA	FALSE	NA	FALSE	C6M	No
24623	Right	59	TRUE	27	TRUE	43	TRUE	NA	FALSE	NA	FALSE	NA	FALSE	C61	No
24624	Right	58	TRUE	24	TRUE	42	TRUE	47	TRUE	40	TRUE	26	TRUE	CD2/14	No
24625	Right	44	TRUE	19	TRUE	31	TRUE	32	TRUE	NA	FALSE	20	TRUE		No
24626	Right	50	TRUE	22	TRUE	33	TRUE	40	TRUE	32	TRUE	22	TRUE	CF1	No
24627	Left	52	TRUE	19	TRUE	32	TRUE	36	TRUE	33	TRUE	24	TRUE	CJ2	No
24628	Right	48	TRUE	19	TRUE	34	TRUE	39	TRUE	30	TRUE	22	TRUE	M/34	No
24629	Right	48	TRUE	17	TRUE	34	TRUE	37	TRUE	35	TRUE	21	TRUE	C71S	No
24630	Right	51	TRUE	21	TRUE	35	TRUE	NA	FALSE	NA	FALSE	NA	FALSE	CE1	No
24631	Right	53	TRUE	26	TRUE	45	TRUE	48	TRUE	43	TRUE	29	TRUE	CH2	No
24632	Right	58	TRUE	26	TRUE	43	TRUE	46	TRUE	37	TRUE	27	TRUE	C72W	No
24635	Right	59	TRUE	24	TRUE	40	TRUE	51	TRUE	NA	FALSE	48	FALSE	C61	No
24637	Right	57	TRUE	24	TRUE	38	TRUE	NA	FALSE	40	TRUE	21	TRUE	CJ1	No
24638	Left	49	TRUE	19	TRUE	33	TRUE	40	TRUE	36	TRUE	22	TRUE	MY	No
24639	Right	58	TRUE	22	TRUE	45	TRUE	52	TRUE	45	TRUE	30	TRUE	C62	No
24640	Left	55	TRUE	26	TRUE	45	TRUE	47	TRUE	37	TRUE	26	TRUE	CG2	No
24641	Left	58	TRUE	23	TRUE	36	TRUE	44	TRUE	36	TRUE	25	TRUE	CH1	No
24642	Left	58	TRUE	24	TRUE	42	TRUE	47	TRUE	42	TRUE	29	TRUE	CG2	Yes
24645	Left	NA	FALSE	NA	FALSE	NA	FALSE	44	TRUE	45	TRUE	30	TRUE	CF1	No
24646	Left	54	TRUE	30	TRUE	37	TRUE	NA	FALSE	NA	FALSE	NA	FALSE		No
24647	Right	NA	FALSE	NA	FALSE	NA	FALSE	33	TRUE	NA	FALSE	21	TRUE		No
24649	Left	44	TRUE	18	TRUE	33	TRUE	35	TRUE	31	TRUE	21	TRUE	C78W	No
24651	Left	46	TRUE	20	TRUE	33	TRUE	NA	FALSE	NA	FALSE	NA	FALSE		No
24652	Left	47	TRUE	19	TRUE	37	TRUE	35	TRUE	34	TRUE	25	TRUE		No
24656	Right	55	TRUE	23	TRUE	NA	FALSE	NA	FALSE	NA	FALSE	NA	FALSE	CD	No
24657	Right	NA	FALSE	22	TRUE	40	TRUE	47	TRUE	41	TRUE	24	TRUE	CK1	Yes
24660	Left	50	TRUE	24	TRUE	36	TRUE	NA	FALSE	NA	FALSE	NA	FALSE	C4	No
24661	Left	43	TRUE	21	TRUE	29	TRUE	33	TRUE	32	TRUE	25	TRUE	CH2	No
24663	Right	46	TRUE	19	TRUE	35	TRUE	31	TRUE	27	TRUE	19	TRUE		No
24664	Left	58	TRUE	24	TRUE	43	TRUE	42	TRUE	45	TRUE	30	TRUE	CK1	No
24665	Left	44	TRUE	19	TRUE	32	TRUE	NA	FALSE	NA	FALSE	NA	FALSE	CG1	No
24673	Left	48	TRUE	15	TRUE	32	TRUE	41	TRUE	29	TRUE	33	TRUE	C62M	No
24675	Left	49	TRUE	18	TRUE	32	TRUE	37	TRUE	36	TRUE	28	TRUE	C64M	Yes
24676	Left	NA	FALSE	19	TRUE	32	TRUE	NA	FALSE	NA	FALSE	NA	FALSE	CE1/16	No
24679	Left	56	TRUE	23	TRUE	37	TRUE	NA	FALSE	NA	FALSE	NA	FALSE	CD2/14	No
24681	Left	49	TRUE	21	TRUE	36	TRUE	48	TRUE	38	TRUE	25	TRUE	C61	No
24683	Left	53	TRUE	24	TRUE	35	TRUE	NA	FALSE	NA	FALSE	NA	FALSE		No
24692	Left	72	TRUE	25	TRUE	33	TRUE	NA	FALSE	NA	FALSE	NA	FALSE		No
28336	Left	57	TRUE	26	TRUE	42	TRUE	46	TRUE	32	TRUE	33	TRUE	C	No
28337	Left	55	TRUE	27	TRUE	40	TRUE	53	TRUE	39	TRUE	27	TRUE	C82	No
32401	Right	54	TRUE	25	TRUE	38	TRUE	45	TRUE	37	TRUE	52	FALSE	CL1	Yes
137369	Right	62	TRUE	29	TRUE	40	TRUE	48	TRUE	40	TRUE	22	TRUE	CK1	No
24633	Right													C62	Yes
24671	Right														No
24674	Left													MY	No
24677	Left													CE1	No

## Sheet: Fibulae
Spec_#	Left/Right	TC_to_FC_mm	TC_to_FC_complete	DC_Tip_to_Tip_mm	DC_Tip_to_Tip_complete	TC_to_DC_mm	TC_to_DC_complete	DV_Midshaft_diameter_mm	DV_Midshaft_diameter_complete	PC_ML_mm	PC_ML_complete	Field_#	In_Camp/Welles	Remarks
24875	Right	51	TRUE	76	TRUE	175	TRUE	26	TRUE	44	TRUE	CF2	Yes
24876	Right	43	TRUE	63	TRUE	154	TRUE	21	TRUE	37	TRUE	C64	Yes
24878	Left	42	TRUE	64	TRUE	158	TRUE	20	TRUE	37	TRUE		Yes
24879	Left	36	TRUE	57	TRUE	178	FALSE	21	TRUE	33	TRUE	C775	No
24882	Right	40	TRUE	59	TRUE	157	TRUE	22	TRUE	41	TRUE	CE	Yes
24884	Right	39	TRUE	58	TRUE	150	TRUE	20	TRUE	32	TRUE	C64	No
24888	Left	45	TRUE	70	TRUE	157	TRUE	23	TRUE	36	TRUE	C62	No
24890	Right	45	TRUE	58	TRUE	159	TRUE	21	TRUE	33	TRUE	CH1	Yes
32446	Right	48	TRUE	71	TRUE	178	TRUE	24	TRUE	45	TRUE	CG1	Yes
24880	Right	47	TRUE	NA	FALSE	NA	FALSE	26	TRUE	41	TRUE		No
24883	Left	NA	FALSE	60	TRUE	NA	FALSE	NA	FALSE	NA	FALSE		Yes
24885	Left	40	TRUE	NA	FALSE	NA	FALSE	NA	FALSE	38	TRUE	C66M	No
24886	Right	43	TRUE	NA	FALSE	NA	FALSE	22	TRUE	40	TRUE	CF2	No
24887	Left	42	TRUE	NA	FALSE	NA	FALSE	19	TRUE	31	TRUE		No
24889	Left	NA	FALSE	82	TRUE	NA	FALSE	NA	FALSE	NA	FALSE		No
25456	Left	NA	FALSE	67	TRUE	NA	FALSE	NA	FALSE	NA	FALSE		No
25458	Right	42	TRUE	NA	FALSE	NA	FALSE	NA	FALSE	31	TRUE		No
24851	Left												No
24873	Right												No	Von Huene
24874	Left												No
24877	Left												No
24881	Left											CK1	No	Green
24942	Left												No
24945	Right												No
24948	Right												No
