# Supplementary material for: Quantitative evidence for dimorphism suggests sexual selection in the maxillary caniniform process of Placerias hesternus
Source: PLoS One. 2024 May 31;19(5):e0297894. doi: 10.1371/journal.pone.0297894 (PMC11142433; doi:10.1371/journal.pone.0297894)
Supplement: S2 Table — (XLSX) [file pone.0297894.s002.xlsx]

## Sheet: Sheet1
			Unimodal (2 parameters)		Bimodal (5 parameters)
Bone	Measurement	n	M1	S1	M1	S1	M2	S2	a
Maxilla	DV	16	2.247	0.141	2.379	0.064	2.116	0.034	0.5
Maxilla	PAP	23	2.069	0.046	2.056	0.038	2.141	0.007	0.146
Maxilla	ML	28	1.762	0.061	1.703	0.028	1.814	0.022	0.465
Maxilla	td	19	1.194	0.062	1.154	0.044	1.261	0.012	0.627
Maxilla	ad	20	1.539	0.134	1.476	0.099	1.702	0.042	0.72
Maxilla	ttc	15	1.851	0.297	1.526	0.124	2.067	0.141	0.399
Premaxilla	at to np	7	2.158	0.058	2.12	0.01	2.218	0.027	0.428
Premaxilla	at to mxs	8	2.028	0.081	1.973	0.033	2.108	0.062	0.598
Premaxilla	pg ML	7	1.405	0.102	1.331	0.052	1.457	0.1	0.408
Premaxilla	mxs to np	9	2.114	0.068	2.109	0.09	2.121	0.01	0.574
Premaxilla	AP	6	2.211	0.048	2.166	0.017	2.258	0.004	0.451
Premaxilla	mxs ML	7	1.974	0.062	1.898	0.006	2.003	0.048	0.272
Premaxilla	pg depth	8	1.499	0.084	1.37	0.028	1.542	0.041	0.249
Premaxilla	np ML	8	1.91	0.063	1.849	0.037	1.963	0.0143	0.506
Quadrate	MMC AP	40	1.72	0.049	1.67	0.022	1.745	0.037	0.338
Quadrate	MMC ML	42	1.346	0.066	1.392	0.036	1.283	0.041	0.575
Quadrate	MMC DV	41	1.565	0.051	1.625	0.02	1.536	0.032	0.325
Quadrate	LMC AP	31	1.618	0.065	1.57	0.045	1.677	0.025	0.544
Quadrate	LMC ML	29	1.558	0.059	1.487	0.03	1.585	0.043	0.27
Quadrate	LMC DV	29	1.398	0.065	1.323	0.021	1.432	0.047	0.31
Fibula	tc to fc	14	1.632	0.038	1.708	0.001	1.627	0.033	0.07
Fibula	dc tip to tip	12	1.813	0.049	1.841	0.042	1.766	0.007	0.631
Fibula	pc DV	14	1.566	0.053	1.598	0.034	1.505	0.012	0.657
Fibula	tc to dc	8	2.206	0.025	2.196	0.004	2.217	0.033	0.577
Fibula	ms DV	12	1.342	0.042	1.325	0.026	1.414	0.001	0.788
