# Supplementary material for: Quantitative evidence for dimorphism suggests sexual selection in the maxillary caniniform process of Placerias hesternus
Source: PLoS One. 2024 May 31;19(5):e0297894. doi: 10.1371/journal.pone.0297894 (PMC11142433; doi:10.1371/journal.pone.0297894)
Supplement: S1 File — (R) [file pone.0297894.s003.R]

############################################################
#
# Looking at distributions of lengths in elements, 
# and assessing log-likelihood of bimodal distribution
#
# Authors: Daniel Varajao de Latorre & James Pinto
#
############################################################

# Setting working directory
setwd("~/Placerias/Revised Submission Materials/Supporting Information/")

############################################################
#
# Setup for bimodal likelihood analysis - define functions
#
############################################################

# Library with function mle2 - used for model fitting
library(bbmle) 

# Function that calculates the log-likelihood of a bimodal distribution as a mixture of two Normal distributions
# Five parameters:
#  M and S are the mean and std dev from each Normal distribution
#  'a' is the mixture parameter and models the proportion that each distribution contributes to the total distribution of the data
ll_bimod <- function(M1,S1,M2,S2,a, data)
{z  <- a*dnorm(x = data,mean = M1,sd = S1) + (1-a)*dnorm(x = data,mean = M2,sd = S2)
-sum(log(z),na.rm = T)
}

# Function that calculates the log-likelihood of a Normal distribution (unimodal)
# Two parameters:
#  M and S, for the mean and std dev of the Normal distribution
ll_norm <- function(M,S, data){
  -sum(dnorm(x = data,mean = M,sd = S, log = T), na.rm=T)
}

## auxillary function to fit bimod and unimod at once and returns AICc

compare_distributions <- function(dat, 
                                  startbimod, lowerbimod, upperbimod, 
                                  startnorm, lowernorm, uppernorm){
  
  bimod <- mle2(ll_bimod, 
                start = startbimod, 
                data = list(data = dat),
                method = "L-BFGS-B", 
                lower = c(lowerbimod),
                upper = c(upperbimod))
  # fit unimodal model
  norm <- mle2(ll_norm, 
               start = startnorm, 
               data = list(data = dat),
               method = "L-BFGS-B", 
               lower = c(lowernorm),
               upper = c(uppernorm))
  
  # compare models
  zz <- AICctab(bimod, norm,
                nobs = bimod@nobs,
                weights = TRUE, logLik = TRUE, base = TRUE)
  res <- list(bimod, norm, zz)
  names(res) <- c("bimodalfit", "normalfit", "AICctab")
  return(res)
}

# Function mle2 does the parameter optimization for maximum likelihood estimation
# mle2 requires some values to start parameter search, and it is highly sensitive to these values
# We chose values from eyeballing the measurements, and it took a few tries to get it to run without errors

############################################################
#
# Maxillae - data analysis
#
############################################################

# Reading data for maxillae
maxi <- read.csv("PlaceriasS1MeasurementsRevised/Placerias_FINALMAX_measurements.csv")

# Log10 transform continuous measurements
lmaxi <- maxi
lmaxi[,c("Dorsoventral_mm", 
        "Mediolateral_mm", 
        "Proximal_anteroposterior_mm",
        "Tooth_diameter_mm",
        "Alveolar_depth_mm",
        "Tooth_socket_to_caniniform_tip_mm")] <- log10(
          lmaxi[,c("Dorsoventral_mm", 
                  "Mediolateral_mm", 
                  "Proximal_anteroposterior_mm",
                  "Tooth_diameter_mm",
                  "Alveolar_depth_mm",
                  "Tooth_socket_to_caniniform_tip_mm")])


######
## Maxilla measurement - jcp DV - jugal to caniniform process - Dorsoventral
######
dat <- lmaxi$Dorsoventral_mm[lmaxi$Dorsoventral_complete & !is.na(lmaxi$Dorsoventral_mm)]
c(summary(dat), length(dat))
hist(dat)
mDV <- compare_distributions(dat = dat,
                             startbimod = list(M1=2.1,S1=0.01,M2=2.4,S2=0.01,a=0.5),
                             lowerbimod = c(M1=2.1,S1=0.001,M2=2.1,S2=0.001,a=0),
                             upperbimod = c(M1=2.5,S1=0.1,M2=2.5,S2=0.15,a=1),
                             startnorm = list(M=2.3,S=0.1),
                             lowernorm = c(M=2,S=0.001),
                             uppernorm = c(M=2.5,S=0.3))
summary(mDV$bimodalfit)
mDV$bimodalfit@nobs
summary(mDV$normalfit)
mDV$AICctab

# Plot histogram of data with curve of best model
hist(lmaxi$Dorsoventral_mm[lmaxi$Dorsoventral_complete], 
     breaks = 16, col = "red",xlim = c(2,2.6),ylim = c(0,6),main = "", 
     xlab = "Dorsoventral Length (log10 - mm)")
curve(mDV$bimodalfit@coef[5]*dnorm(x,mean = mDV$bimodalfit@coef[1],sd = mDV$bimodalfit@coef[2]) + (1-mDV$bimodalfit@coef[5])*dnorm(x,mean = mDV$bimodalfit@coef[3],sd = mDV$bimodalfit@coef[4]), 
      col = "blue", add = T, lwd = 3)
######
###### Conclusion 1.1 
# The bimodal distribution is the best model, with AICw of 0.77 and an AICc difference larger than 2 AICc units to the next model
# Parameter 'a' is estimated at 0.5, suggesting equal proportions of both large- and small-caniniform morphs
# Strong evidence for bimodal distribution.
######

######
## Maxilla measurement - jugal to pterygoid pit (jpp) - Mediolateral
######
dat <- lmaxi$Mediolateral_mm[lmaxi$Mediolateral_complete]
c(summary(dat), length(dat))
hist(dat)
mML <- compare_distributions(dat = dat,
                             startbimod = list(M1=1.7,S1=0.02,M2=1.8,S2=0.02,a=0.5),
                             lowerbimod = c(M1=1.6,S1=0.001,M2=1.6,S2=0.001,a=0),
                             upperbimod = c(M1=1.9,S1=0.2,M2=1.9,S2=0.2,a=1),
                             startnorm = list(M=1.7,S=0.1),
                             lowernorm = c(M=1.6,S=0.001),
                             uppernorm = c(M=2.5,S=0.3))
summary(mML$bimodalfit)
mML$bimodalfit@nobs
summary(mML$normalfit)
mML$AICctab

# Plot histogram of data with curve of best model
hist(lmaxi$Mediolateral_mm[lmaxi$Mediolateral_complete], breaks = 16, col = "dark green", xlim = c(1.65,1.9),ylim = c(0,10),main = "", xlab = "Mediolateral Length (log10 - mm)")
curve(mML$bimodalfit@coef[5]*dnorm(x,mean = mML$bimodalfit@coef[1],sd = mML$bimodalfit@coef[2]) + (1-mML$bimodalfit@coef[5])*dnorm(x,mean = mML$bimodalfit@coef[3],sd = mML$bimodalfit@coef[4]), col = "blue", add = T, lwd = 3)

######
###### Conclusion 1.2
# Bimodal distribution also strongly supported for mediolateral length


######
## Maxilla measurement - jugal to premaxillary - proximal anteropostoerior
######
dat <- lmaxi$Proximal_anteroposterior_mm[lmaxi$Proximal_anteroposterior_complete]
c(summary(dat), length(dat))
hist(dat)
mPAP <- compare_distributions(dat = dat,
                             startbimod = list(M1=2,S1=0.1,M2=2.1,S2=0.1,a=0.3),
                             lowerbimod = c(M1=1.9,S1=0.0001,M2=1.9,S2=0.01,a=0),
                             upperbimod = c(M1=2.2,S1=0.1,M2=2.2,S2=0.1,a=1),
                             startnorm = list(M=2.05,S=0.1),
                             lowernorm = c(M=1.9,S=0.001),
                             uppernorm = c(M=2.5,S=0.3))
summary(mPAP$bimodalfit)
mPAP$bimodalfit@nobs
summary(mPAP$normalfit)
mPAP$AICctab

# Plot histogram of data with curve of best model
hist(lmaxi$Proximal_anteroposterior_mm[lmaxi$Proximal_anteroposterior_complete], breaks = 16, col = "blue", xlim = c(1.90,2.16),ylim = c(0,7),main = "", xlab = "Proximal Anteroposterior Length (log10 - mm)")
#curve(fit_pap_bimod@coef[5]*dnorm(x,mean = fit_pap_bimod@coef[1],sd = fit_pap_bimod@coef[2]) + (1-fit_pap_bimod@coef[5])*dnorm(x,mean = fit_pap_bimod@coef[3],sd = fit_pap_bimod@coef[4]), col = "blue", add = T, lwd = 3)
curve(dnorm(x,mean = mPAP$normalfit@coef[1],sd = mPAP$normalfit@coef[2]), add = T, lwd = 3, lty = 2)

######
###### Conclusion 1.3
# Model comparison for proximal anteroposterior length of maxilla overwhelmingly supports a unimodal distribution (Normal) as best to describe the data. 

######
## Maxilla measurement - Tooth diameter
######
dat <- lmaxi$Tooth_diameter_mm[lmaxi$Tooth_diameter_Complete]
c(summary(dat), length(dat))
hist(dat)
mTD <- compare_distributions(dat = dat,
                             startbimod = list(M1=1.12,S1=0.05,M2=1.25,S2=0.05,a=0.5),
                             lowerbimod = c(M1=1.1,S1=0.01,M2=1.1,S2=0.01,a=0),
                             upperbimod = c(M1=1.3,S1=0.2,M2=1.3,S2=0.2,a=1),
                             startnorm = list(M=1.2,S=0.1),
                             lowernorm = c(M=1.15,S=0.001),
                             uppernorm = c(M=1.25,S=0.3))
summary(mTD$bimodalfit)
mTD$bimodalfit@nobs
summary(mTD$normalfit)
mTD$AICctab

# Plot histogram of data with curve of best model
hist(lmaxi$Tooth_diameter_mm[lmaxi$Tooth_diameter_Complete], breaks = 16, col = "blue", xlim = c(1.07,1.28),ylim = c(0,12),main = "", xlab = "Tooth Diameter (log10 - mm)")
curve(mTD$bimodalfit@coef[5]*dnorm(x,mean = mTD$bimodalfit@coef[1],sd = mTD$bimodalfit@coef[2]) + (1-mTD$bimodalfit@coef[5])*dnorm(x,mean = mTD$bimodalfit@coef[3],sd = mTD$bimodalfit@coef[4]), col = "blue", add = T, lwd = 3)
curve(dnorm(x,mean = mTD$normalfit@coef[1],sd = mTD$normalfit@coef[2]), add = T, lwd = 3, lty = 2)

######
###### Conclusion 1.4
# Both models receive a similar support such that it is inconclusive whether this trait is uni or bimodal

######
## Maxilla measurement - Alveolar Depth (ad)
######
dat <- lmaxi$Alveolar_depth_mm[lmaxi$Alveolar_depth_complete]
c(summary(dat), length(dat))
hist(dat)
mAD <- compare_distributions(dat = dat,
                             startbimod = list(M1=1.4,S1=0.05,M2=1.6,S2=0.05,a=0.5),
                             lowerbimod = c(M1=1.3,S1=0.001,M2=1.3,S2=0.001,a=0),
                             upperbimod = c(M1=1.75,S1=0.2,M2=1.75,S2=0.2,a=1),
                             startnorm = list(M=1.54,S=0.1),
                             lowernorm = c(M=1.4,S=0.001),
                             uppernorm = c(M=1.7,S=0.3))
summary(mAD$bimodalfit)
mAD$bimodalfit@nobs
summary(mAD$normalfit)
mAD$AICctab

# Plot histogram of data with curve of best model
hist(lmaxi$Alveolar_depth_mm[lmaxi$Alveolar_depth_complete], breaks = 16, col = "dark green", xlim = c(1.25,1.8),ylim = c(0,6),main = "", xlab = "Alveolar Depth (log10 - mm)")
curve(mAD$bimodalfit@coef[5]*dnorm(x,mean = mAD$bimodalfit@coef[1],sd = mAD$bimodalfit@coef[2]) + (1-mAD$bimodalfit@coef[5])*dnorm(x,mean = mAD$bimodalfit@coef[3],sd = mAD$bimodalfit@coef[4]), col = "blue", add = T, lwd = 3)
curve(dnorm(x,mean = mAD$normalfit@coef[1],sd = mAD$normalfit@coef[2]), add = T, lwd = 3, lty = 2)

######
###### Conclusion 1.5
# This trait is supported as normal

######
## Maxilla measurement - Tooth to caniniform tip distance
######
dat <- lmaxi$Tooth_socket_to_caniniform_tip_mm[lmaxi$Tooth_socket_to_caniniform_tip_complete]
c(summary(dat), length(dat))
hist(dat)
mTTC <- compare_distributions(dat = dat,
                             startbimod = list(M1=1.5,S1=0.1,M2=2.1,S2=0.1,a=0.5),
                             lowerbimod = c(M1=1.4,S1=0.01,M2=1.4,S2=0.01,a=0),
                             upperbimod = c(M1=2.3,S1=0.2,M2=2.3,S2=0.2,a=1),
                             startnorm = list(M=1.9,S=0.1),
                             lowernorm = c(M=1.4,S=0.001),
                             uppernorm = c(M=2.2,S=0.3))
summary(mTTC$bimodalfit)
mTTC$bimodalfit@nobs
summary(mTTC$normalfit)
mTTC$AICctab

# Plot histogram of data with curve of best model
hist(lmaxi$Tooth_socket_to_caniniform_tip_mm[lmaxi$Tooth_socket_to_caniniform_tip_complete], breaks = 16, col = "dark green", xlim = c(1.3,2.3),ylim = c(0,6),main = "", xlab = "Tooth to Caniniform Tip Distance (log10 - mm)")
curve(mTTC$bimodalfit@coef[5]*dnorm(x,mean = mTTC$bimodalfit@coef[1],sd = mTTC$bimodalfit@coef[2]) + (1-mTTC$bimodalfit@coef[5])*dnorm(x,mean = mTTC$bimodalfit@coef[3],sd = mTTC$bimodalfit@coef[4]), col = "blue", add = T, lwd = 3)
curve(dnorm(x,mean = mTTC$normalfit@coef[1],sd = mTTC$normalfit@coef[2]), add = T, lwd = 3, lty = 2)

######
###### Conclusion 1.6
# This trait is highly supported as normal, though this may be partially from low sample size of 15

############################################################
#
# Premaxillae - data analysis
#
############################################################

# Reading data for premaxillae
premax <- read.csv("PlaceriasS1MeasurementsRevised/Placerias_FINALPREMAX_measurements.csv")

lpre <- premax
lpre[,c("Anterior_to_nasal_mm",
        "Mediolateral_mm", 
        "Anterior_to_maxillary_suture_mm", 
        "Palatal_groove_depth_mm", 
        "Nasal_process_mediolateral_mm", 
        "Maxillary_suture_to_nasal_border_mm", 
        "Palatal_groove_width_mm", 
        "Anteroposterior_length_mm")] <- log10(
          lpre[,c("Anterior_to_nasal_mm",
                  "Mediolateral_mm", 
                  "Anterior_to_maxillary_suture_mm", 
                  "Palatal_groove_depth_mm", 
                  "Nasal_process_mediolateral_mm", 
                  "Maxillary_suture_to_nasal_border_mm", 
                  "Palatal_groove_width_mm", 
                  "Anteroposterior_length_mm")])

######
## Premax measurement - Anterior beak tip to nasal process (at to np)
######
dat <- lpre$Anterior_to_nasal_mm[
  lpre$Anterior_to_nasal_complete & 
    !is.na(lpre$Anterior_to_nasal_mm)]
summary(dat)
hist(dat)
AN <- compare_distributions(dat = dat,
                            startbimod = list(M1=2.1,S1=0.01,M2=2.23,S2=0.05,a=0.5),
                            lowerbimod = c(M1=2,S1=0.0005,M2=2,S2=0.0005,a=0),
                            upperbimod = c(M1=2.3,S1=0.2,M2=2.3,S2=0.2,a=1),
                            startnorm = list(M=2.15,S=0.1),
                            lowernorm = c(M=2.09,S=0.001),
                            uppernorm = c(M=2.265,S=0.3))
summary(AN$bimodalfit)
AN$bimodalfit@nobs
summary(AN$normalfit)
AN$AICctab
######
###### Conclusion 2.1
# Very high support for Normal distribution - only 7 specimens measured

######
## Premax measurement - Mediolateral (mxs ML)
######
dat <- lpre$Mediolateral_mm[lpre$Mediolateral_complete & !is.na(lpre$Mediolateral_mm)]
summary(dat)
hist(dat)
pML <- compare_distributions(dat = dat,
                            startbimod = list(M1=1.90,S1=0.01,M2=2.04,S2=0.05,a=0.5),
                            lowerbimod = c(M1=1.8,S1=0.001,M2=1.8,S2=0.001,a=0),
                            upperbimod = c(M1=2.1,S1=0.2,M2=2.1,S2=0.2,a=1),
                            startnorm = list(M=1.97,S=0.2),
                            lowernorm = c(M=1.9,S=0.001),
                            uppernorm = c(M=2.05,S=0.3))
summary(pML$bimodalfit)
pML$bimodalfit@nobs
summary(pML$normalfit)
pML$AICctab

######
###### Conclusion 2.2
# Again, very high support for Normal distribution - only 7 specimens measured

######
## Premax measurement - Anterior to Maxillary Suture
######
dat <- lpre$Anterior_to_maxillary_suture_mm[lpre$Anterior_to_maxillary_suture_complete & !is.na(lpre$Anterior_to_maxillary_suture_mm)]
summary(dat)
hist(dat)
pAMS <- compare_distributions(dat = dat,
                            startbimod = list(M1=2,S1=0.02,M2=2.15,S2=0.05,a=0.5),
                            lowerbimod = c(M1=1.8,S1=0.001,M2=1.8,S2=0.001,a=0),
                            upperbimod = c(M1=2.2,S1=0.2,M2=2.2,S2=0.2,a=1),
                            startnorm = list(M=2.03,S=0.2),
                            lowernorm = c(M=1.9,S=0.001),
                            uppernorm = c(M=2.2,S=0.3))
summary(pAMS$bimodalfit)
pAMS$bimodalfit@nobs
summary(pAMS$normalfit)
pAMS$AICctab
######
###### Conclusion 2.3
# Again, very high support for Normal distribution - only 8 specimens measured

######
## Premax measurement - Palatal Groove Depth
######
dat <- lpre$Palatal_groove_depth_mm[lpre$Palatal_groove_depth_complete & !is.na(lpre$Palatal_groove_depth_mm)]
summary(dat)
hist(dat)
pPGD <- compare_distributions(dat = dat,
                            startbimod = list(M1=1.45,S1=0.05,M2=1.55,S2=0.05,a=0.5),
                            lowerbimod = c(M1=1.3,S1=0.01,M2=1.3,S2=0.01,a=0),
                            upperbimod = c(M1=1.7,S1=0.2,M2=1.7,S2=0.2,a=1),
                            startnorm = list(M=1.5,S=0.2),
                            lowernorm = c(M=1.3,S=0.001),
                            uppernorm = c(M=1.7,S=0.3))
summary(pPGD$bimodalfit)
pPGD$bimodalfit@nobs
summary(pPGD$normalfit)
pPGD$AICctab
######
###### Conclusion 2.4
# Again, very high support for Normal distribution - only 8 specimens measured

######
## Premax measurement - Nasal Process Mediolateral Length
######
dat <- lpre$Nasal_process_mediolateral_mm[lpre$Nasal_process_mediolateral_complete & !is.na(lpre$Nasal_process_mediolateral_mm)]
summary(dat)
hist(dat)
pNPML <- compare_distributions(dat = dat,
                            startbimod = list(M1=1.8,S1=0.05,M2=1.95,S2=0.05,a=0.5),
                            lowerbimod = c(M1=1.6,S1=0.01,M2=1.6,S2=0.01,a=0),
                            upperbimod = c(M1=2.1,S1=0.2,M2=2.1,S2=0.2,a=1),
                            startnorm = list(M=1.9,S=0.2),
                            lowernorm = c(M=1.6,S=0.001),
                            uppernorm = c(M=2.05,S=0.3))
summary(pNPML$bimodalfit)
pNPML$bimodalfit@nobs
summary(pNPML$normalfit)
pNPML$AICctab

######
###### Conclusion 2.5
# Again, very high support for Normal distribution - only 8 specimens measured

######
## Premax measurement - Maxillary Suture to Nasal Border (mxs to np)
######
dat <- lpre$Maxillary_suture_to_nasal_border_mm[lpre$Maxillary_suture_to_nasal_border_complete & !is.na(lpre$Maxillary_suture_to_nasal_border_mm)]
summary(dat)
hist(dat)
pMSNP <- compare_distributions(dat = dat,
                            startbimod = list(M1=2,S1=0.1,M2=2.1,S2=0.01,a=0.5),
                            lowerbimod = c(M1=1.8,S1=0.01,M2=1.8,S2=0.001,a=0),
                            upperbimod = c(M1=2.3,S1=0.2,M2=2.3,S2=0.2,a=1),
                            startnorm = list(M=2.12,S=0.2),
                            lowernorm = c(M=1.8,S=0.001),
                            uppernorm = c(M=2.3,S=0.3))
summary(pMSNP$bimodalfit)
pMSNP$bimodalfit@nobs
summary(pMSNP$normalfit)
pMSNP$AICctab
######
###### Conclusion 2.6
# Again, very high support for Normal distribution - only 9 specimens measured

######
## Premax measurement - Palatal Groove Mediolateral Length (pg ML)
######
dat <- lpre$Palatal_groove_width_mm[lpre$Palatal_groove_width_complete & !is.na(lpre$Palatal_groove_width_mm)]
summary(dat)
hist(dat)
pPGML <- compare_distributions(dat = dat,
                            startbimod = list(M1=1.3,S1=0.1,M2=1.5,S2=0.1,a=0.5),
                            lowerbimod = c(M1=1.1,S1=0.001,M2=1.2,S2=0.1,a=0),
                            upperbimod = c(M1=1.7,S1=0.2,M2=1.7,S2=0.2,a=1),
                            startnorm = list(M=1.3,S=0.2),
                            lowernorm = c(M=1,S=0.001),
                            uppernorm = c(M=2,S=0.3))
summary(pPGML$bimodalfit)
pPGML$bimodalfit@nobs
summary(pPGML$normalfit)
pPGML$AICctab
######
###### Conclusion 2.7
# Again, very high support for Normal distribution - only 8 specimens measured
# Warning it does not converge for all parameters for the bimodal model.

######
## Premax measurement - Anteroposterior Length (AP)
######
dat <- lpre$Anteroposterior_length_mm[lpre$Anteroposterior_length_complete & !is.na(lpre$Anteroposterior_length_mm)]
summary(dat)
hist(dat)
pAP <- compare_distributions(dat = dat,
                            startbimod = list(M1=2.16,S1=0.05,M2=2.26,S2=0.05,a=0.5),
                            lowerbimod = c(M1=2.1,S1=0.01,M2=2.1,S2=0.001,a=0),
                            upperbimod = c(M1=2.3,S1=0.2,M2=2.3,S2=0.2,a=1),
                            startnorm = list(M=2.2,S=0.2),
                            lowernorm = c(M=1.9,S=0.001),
                            uppernorm = c(M=2.3,S=0.3))
summary(pAP$bimodalfit)
pAP$bimodalfit@nobs
summary(pAP$normalfit)
pAP$AICctab
######
###### Conclusion 2.8
# Again, very high support for Normal distribution - only 8 specimens measured
# Warning it does not converge for all parameters for the bimodal model.

# Premaxillae don't show strong statistical evidence for dimorphism overall. But the sample size is small, and there is no power to differentiate between the models.


############################################################
#
# Quadrate - data analysis
#
############################################################

# Reading data for Quadrate
quads <- read.csv("PlaceriasS1MeasurementsRevised/Placerias_FINALQUAD_measurements.csv")

lquad <- quads
numericalvariables <- names(lquad)[grep(x=names(lquad), pattern = "*_mm")]
lquad[,numericalvariables] <- log10(lquad[,numericalvariables])

######
## Quadrate measurement - Medial mandibular condyle anteropsterior length
######
dat <- lquad$MMC_AP_mm[
  lquad$MMC_AP_complete & 
    !is.na(lquad$MMC_AP_mm)]
summary(dat)
length(dat)
hist(dat)
qMMCAP <- compare_distributions(dat = dat,
                            startbimod = list(M1=1.68,S1=0.04,M2=1.76,S2=0.04,a=0.5),
                            lowerbimod = c(M1=1.6,S1=0.005,M2=1.6,S2=0.005,a=0),
                            upperbimod = c(M1=1.85,S1=0.2,M2=1.85,S2=0.2,a=1),
                            startnorm = list(M=1.72,S=0.01),
                            lowernorm = c(M=1.6,S=0.001),
                            uppernorm = c(M=1.8,S=0.3))
summary(qMMCAP$bimodalfit)
qMMCAP$bimodalfit@nobs
summary(qMMCAP$normalfit)
qMMCAP$AICctab
######
###### Conclusion 3.1
# Support is strong for normal distribution, convergence of parameter a was weak on bimodal distribution

######
## Quadrate measurement - Medial mandibular condyle mediolateral length
######
dat <- lquad$MMC_ML_mm[
  lquad$MMC_ML_complete & 
    !is.na(lquad$MMC_ML_mm)]
summary(dat)
length(dat)
hist(dat)
qMMCML <- compare_distributions(dat = dat,
                            startbimod = list(M1=1.25,S1=0.1,M2=1.4,S2=0.1,a=0.5),
                            lowerbimod = c(M1=1.2,S1=0.01,M2=1.2,S2=0.01,a=0),
                            upperbimod = c(M1=1.5,S1=0.2,M2=1.5,S2=0.2,a=1),
                            startnorm = list(M=1.35,S=0.01),
                            lowernorm = c(M=1.2,S=0.001),
                            uppernorm = c(M=1.4,S=0.3))
summary(qMMCML$bimodalfit)
qMMCML$bimodalfit@nobs
summary(qMMCML$normalfit)
qMMCML$AICctab
######
###### Conclusion 3.2
# Support for normal distribution, but not overwhelming (dAICc is 1.9)

######
## Quadrate measurement - Medial mandibular condyle dorsoventral length
######
dat <- lquad$MMC_DV_mm[
  lquad$MMC_DV_complete & 
    !is.na(lquad$MMC_DV_mm)]
summary(dat)
length(dat)
hist(dat)
qmmcdv <- compare_distributions(dat = dat,
                            startbimod = list(M1=1.5,S1=0.1,M2=1.6,S2=0.1,a=0.5),
                            lowerbimod = c(M1=1.4,S1=0.008,M2=1.4,S2=0.008,a=0),
                            upperbimod = c(M1=1.7,S1=0.2,M2=1.7,S2=0.2,a=1),
                            startnorm = list(M=1.55,S=0.1),
                            lowernorm = c(M=1.5,S=0.001),
                            uppernorm = c(M=1.65,S=0.3))
summary(qmmcdv$bimodalfit)
qmmcdv$bimodalfit@nobs
summary(qmmcdv$normalfit)
qmmcdv$AICctab
######
###### Conclusion 3.3
# Support for either model is very similar. Really inconclusive whether it is uni or bimodal, but a narrow support for unimodal despite the estimate of a very large standard deviation for that distribution

######
## Quadrate measurement - Lateral mandibular condyle anteroposterior length
######
dat <- lquad$LMC_AP_mm[
  lquad$LMC_AP_complete & 
    !is.na(lquad$LMC_AP_mm)]
summary(dat)
length(dat)
hist(dat)
qLMCAP <- compare_distributions(dat = dat,
                            startbimod = list(M1=1.55,S1=0.1,M2=1.65,S2=0.1,a=0.5),
                            lowerbimod = c(M1=1.5,S1=0.01,M2=1.5,S2=0.01,a=0),
                            upperbimod = c(M1=1.7,S1=0.2,M2=1.7,S2=0.2,a=1),
                            startnorm = list(M=1.62,S=0.1),
                            lowernorm = c(M=1.5,S=0.001),
                            uppernorm = c(M=1.7,S=0.3))
summary(qLMCAP$bimodalfit)
qLMCAP$bimodalfit@nobs
summary(qLMCAP$normalfit)
qLMCAP$AICctab
######
###### Conclusion 3.4
# Support for normal distribution, but not so overwhelming, dAICc is 1.6

######
## Quadrate measurement - Lateral mandibular condyle mediolateral length
######
dat <- lquad$LMC_ML_mm[
  lquad$LMC_ML_complete & 
    !is.na(lquad$LMC_ML_mm)]
summary(dat)
length(dat)
hist(dat)
qLMCML <- compare_distributions(dat = dat,
                            startbimod = list(M1=1.5,S1=0.03,M2=1.6,S2=0.03,a=0.5),
                            lowerbimod = c(M1=1.4,S1=0.005,M2=1.4,S2=0.005,a=0),
                            upperbimod = c(M1=1.7,S1=0.2,M2=1.7,S2=0.2,a=1),
                            startnorm = list(M=1.56,S=0.1),
                            lowernorm = c(M=1.4,S=0.001),
                            uppernorm = c(M=1.7,S=0.3))
summary(qLMCML$bimodalfit)
qLMCML$bimodalfit@nobs
summary(qLMCML$normalfit)
qLMCML$AICctab
######
###### Conclusion 3.5
# Support is strong for normal distribution

######
## Quadrate measurement - Lateral mandibular condyle dorsoventral length
######
dat <- lquad$LMC_DV_mm[
  lquad$LMC_DV_complete & 
    !is.na(lquad$LMC_DV_mm)]
summary(dat)
length(dat)
hist(dat)
qLMCDV <- compare_distributions(dat = dat,
                            startbimod = list(M1=1.35,S1=0.05,M2=1.42,S2=0.05,a=0.5),
                            lowerbimod = c(M1=1.2,S1=0.001,M2=1.2,S2=0.001,a=0),
                            upperbimod = c(M1=1.7,S1=0.2,M2=1.7,S2=0.2,a=1),
                            startnorm = list(M=1.4,S=0.1),
                            lowernorm = c(M=1.2,S=0.001),
                            uppernorm = c(M=1.7,S=0.3))
summary(qLMCDV$bimodalfit)
qLMCDV$bimodalfit@nobs
summary(qLMCDV$normalfit)
qLMCDV$AICctab
######
###### Conclusion 3.6
# Support is strong for normal distribution


############################################################
#
# Fibulae - data analysis
#
############################################################

# Reading data for fibulae
fibs <- read.csv("PlaceriasS1MeasurementsRevised/Placerias_FINALFIB_measurements.csv")

lfib <- fibs
numericalvariables <- names(lfib)[grep(x=names(lfib), pattern = "*_mm")]
lfib[,numericalvariables] <- log10(lfib[,numericalvariables])

######
## Fibula measurement - TC to DC
######
dat <- lfib$TC_to_DC_mm[
  lfib$TC_to_DC_complete & 
    !is.na(lfib$TC_to_DC_mm)]
summary(dat)
length(dat)
hist(dat)
fTCDC <- compare_distributions(dat = dat,
                                startbimod = list(M1=2.19,S1=0.01,M2=2.25,S2=0.001,a=0.5),
                                lowerbimod = c(M1=2.1,S1=0.0001,M2=2.1,S2=0.0001,a=0),
                                upperbimod = c(M1=2.3,S1=0.2,M2=2.3,S2=0.2,a=1),
                                startnorm = list(M=2.2,S=0.1),
                                lowernorm = c(M=2.15,S=0.01),
                                uppernorm = c(M=2.25,S=0.5))
summary(fTCDC$bimodalfit)
fTCDC$bimodalfit@nobs
summary(fTCDC$normalfit)
fTCDC$AICctab
######
###### Conclusion 4.1
# Support for normal distribution is complete

######
## Fibula measurement - MS DV Length
######
dat <- lfib$DV_Midshaft_diameter_mm[
  lfib$DV_Midshaft_diameter_complete & 
    !is.na(lfib$DV_Midshaft_diameter_mm)]
summary(dat)
length(dat)
hist(dat)
fDVMS <- compare_distributions(dat = dat,
                            startbimod = list(M1=1.3,S1=0.5,M2=1.4,S2=0.005,a=0.5),
                            lowerbimod = c(M1=1.27,S1=0.001,M2=1.3,S2=0.00005,a=1/12),
                            upperbimod = c(M1=1.4,S1=1,M2=1.415,S2=0.2,a=11/12),
                            startnorm = list(M=1.34,S=0.1),
                            lowernorm = c(M=1.25,S=0.01),
                            uppernorm = c(M=1.45,S=0.5))
summary(fDVMS$bimodalfit)
fDVMS$bimodalfit@nobs
summary(fDVMS$normalfit)
fDVMS$AICctab
######
###### Conclusion 4.2
# Support for normal distribution is overwhelming. It is difficult to optimize all parameters and it return warnings.

######
## Fibula measurement - TC to FC
######
dat <- lfib$TC_to_FC_mm[
  lfib$TC_to_FC_complete & 
    !is.na(lfib$TC_to_FC_mm)]
summary(dat)
length(dat)
hist(dat)
fTCFC <- compare_distributions(dat = dat,
                            startbimod = list(M1=1.55,S1=0.1,M2=1.65,S2=0.1,a=0.5),
                            lowerbimod = c(M1=1.5,S1=0.001,M2=1.5,S2=0.01,a=0),
                            upperbimod = c(M1=1.75,S1=0.2,M2=1.75,S2=0.2,a=1),
                            startnorm = list(M=1.67,S=0.1),
                            lowernorm = c(M=1.5,S=0.01),
                            uppernorm = c(M=1.8,S=0.5))
summary(fTCFC$bimodalfit)
fTCFC$bimodalfit@nobs
summary(fTCFC$normalfit)
fTCFC$AICctab
######
###### Conclusion 4.3
# Support for normal distribution is overwhelming

######
## Fibula measurement - DC Tip to Tip
######
dat <- lfib$DC_Tip_to_Tip_mm[
  lfib$DC_Tip_to_Tip_complete & 
    !is.na(lfib$DC_Tip_to_Tip_mm)]
summary(dat)
length(dat)
hist(dat)
fDC <- compare_distributions(dat = dat,
                            startbimod = list(M1=1.8,S1=0.1,M2=1.9,S2=0.1,a=0.5),
                            lowerbimod = c(M1=1.7,S1=0.01,M2=1.7,S2=0.001,a=0),
                            upperbimod = c(M1=2,S1=0.2,M2=2,S2=0.2,a=1),
                            startnorm = list(M=1.82,S=0.1),
                            lowernorm = c(M=1.7,S=0.01),
                            uppernorm = c(M=2,S=0.5))
summary(fDC$bimodalfit)
fDC$bimodalfit@nobs
summary(fDC$normalfit)
fDC$AICctab
######
###### Conclusion 4.4
# Support for normal distribution is overwhelming

######
## Fibula measurement - PC DV
######
dat <- lfib$PC_ML_mm[
  lfib$PC_ML_complete & 
    !is.na(lfib$PC_ML_mm)]
summary(dat)
length(dat)
hist(dat)
fPC <- compare_distributions(dat = dat,
                            startbimod = list(M1=1.52,S1=0.1,M2=1.62,S2=0.1,a=0.5),
                            lowerbimod = c(M1=1.4,S1=0.01,M2=1.4,S2=0.001,a=0),
                            upperbimod = c(M1=1.7,S1=0.2,M2=1.7,S2=0.2,a=1),
                            startnorm = list(M=1.58,S=0.1),
                            lowernorm = c(M=1.4,S=0.01),
                            uppernorm = c(M=1.7,S=0.2))
summary(fPC$bimodalfit)
fPC$bimodalfit@nobs
summary(fPC$normalfit)
fPC$AICctab
######
###### Conclusion 4.5
# Support for normal distribution is overwhelming
