# Supplementary material for: Quantitative evidence for dimorphism suggests sexual selection in the maxillary caniniform process of Placerias hesternus
Source: PLoS One. 2024 May 31;19(5):e0297894. doi: 10.1371/journal.pone.0297894 (PMC11142433; doi:10.1371/journal.pone.0297894)
Supplement: S2 File — (R) [file pone.0297894.s004.R]

setwd("~/Placerias/Data/Spreadsheets/")


# Maxillae

# Reading the data
pl_max_all <- read.csv("Placerias_FINALMAX_measurements.csv", na.strings = "NA")
pl_max<- pl_max_all[,c(1,3,4,5)]

names(pl_max)
str(pl_max)

#Log transform the data
lg_max_all <- log(pl_max[,which(sapply(pl_max, class) == "integer")], 10)
row.names(lg_max_all) <- pl_max[,1]

# Focusing on specimens with complete DV, ML, and AP lengths
lg_max <- lg_max_all[c(1,2,3,4,5,6,8,9,10,11,12,13,14,15,16),]


## Note, one disadvantage of the PCA analysis is that it doesn't allow any incomplete measurement, such that the only specimens included in the analysis are those that we have all complete measurements.

### Testing two PCA strategies on the data, first without scaling, then scaling.

# PCA without rescaling the data - with the caveat that measurements with larger absolute values will have more weight on the accumulated variance, and will pull more influence on the result
pca.lg.notscaled <- prcomp(na.omit(lg_max))
summary(pca.lg.notscaled)
pca.lg.notscaled$rotation

# Now scale
pca.lg.scaled <- prcomp(na.omit(lg_max), scale. = T)
summary(pca.lg.scaled) # note how proportional variance drops
pca.lg.scaled$rotation

## Cluster analysis
library('factoextra')
km <- kmeans(pca.lg.scaled$x, 2)
fviz_cluster(km, data = pca.lg.scaled$x,  main = "Scaled PCA Clusters of Maxillae")

km.unscaled <- kmeans(pca.lg.notscaled$x, 2)
fviz_cluster(km.unscaled, data = pca.lg.notscaled$x, main = "Cluster on PCA of not scaled data")

## Specimens attributed to each cluster are the same regardless of scaling the data or not before the PCA.
names(km$cluster)[km$cluster == 2]
names(km.unscaled$cluster)[km.unscaled$cluster == 2]

## The analysis groups 7 specimens in what is consistent with the smaller morph, while 8 specimens are in the larger morph.

###
# Compare what the clustering analysis returns for three groups:
km.3groups <- kmeans(pca.lg.scaled$x, 3)
fviz_cluster(km.3groups, data = pca.lg.scaled$x, main = "Cluster on scaled PCA")

# Unscaled
km.unscaled.3groups <- kmeans(pca.lg.notscaled$x, 3)
fviz_cluster(km.unscaled.3groups, data = pca.lg.notscaled$x, main = "Cluster on PCA of not scaled data")

## With 3 groups there is a difference in the groups formed depending on whether the data was scaled or not for the PCA analysis. In any case, there are still two main specimen groupings that pop up in the plot, and the third group is close to one of the others.

###### Now, what happens if we include the measurements that are incomplete for caniniform process (which were filtered out after log transformation)
pca.lg.notscaled.with.incomplete <- prcomp(na.omit(lg_max_all))
summary(pca.lg.notscaled.with.incomplete)

km.notscaled.with.incomplete <- kmeans(pca.lg.notscaled.with.incomplete$x, 2)
km.notscaled.with.incomplete.3groups <- kmeans(pca.lg.notscaled.with.incomplete$x, 3)
fviz_cluster(km.notscaled.with.incomplete, data = pca.lg.notscaled.with.incomplete$x, main = "Cluster on PCA of not scaled data with incomplete specs")
fviz_cluster(km.notscaled.with.incomplete.3groups, data = pca.lg.notscaled.with.incomplete$x, main = "Cluster on PCA of not scaled data with incomplete specs")

### Groups are still separated cleanly into 2 morphs (not 3), even with incomplete specimens

## what happens when we scale the data for PCA?
pca.lg.scaled.with.incomplete <- prcomp(na.omit(lg_max_all), scale. = T)
summary(pca.lg.scaled.with.incomplete)

km.scaled.with.incomplete <- kmeans(pca.lg.scaled.with.incomplete$x, 2)
km.scaled.with.incomplete.3groups <- kmeans(pca.lg.scaled.with.incomplete$x, 3)
fviz_cluster(km.scaled.with.incomplete, data = pca.lg.scaled.with.incomplete$x, main = "Scaled PCA Clusters of Maxillae (Including Incomplete Specimens)")
fviz_cluster(km.scaled.with.incomplete.3groups, data = pca.lg.scaled.with.incomplete$x, main = "Scaled PCA Clusters of Maxillae (Including Incomplete Specimens)")

## When scaled, there are no longer two clear groups, but they are still consistent with the large and smaller morph classification from DV length.
# Differences in morphs are so strong that even most broken specimens are properly sorted and distinct as morphs.


#Premaxillae

setwd("~/Placerias/Data/Spreadsheets/")

# Reading the data
pl_premax_all <- read.csv("Placerias_FINALPREMAX_measurements.csv", na.strings = "NA")
pl_premax <- pl_premax_all[,c(3,4,5,6,7,8,9,10)]

names(pl_premax)
str(pl_premax)

# Log transform the data
lg_premax_all <- log(pl_premax[,which(sapply(pl_premax, class) == "integer")], 10)

## Focusing on specimens with complete measurements
lg_premax <- lg_premax_all[c(1,2,3,4,5,6,7,8,9),]
row.names(lg_premax) <- pl_premax_all[,1][c(1,2,3,4,5,6,7,8,9)]

# PCA without rescaling the data
pca.lg.notscaled.pre <- prcomp(na.omit(lg_premax))
summary(pca.lg.notscaled.pre)
pca.lg.notscaled.pre$rotation

# Now scale
pca.lg.scaled <- prcomp(na.omit(lg_premax), scale. = T)
summary(pca.lg.scaled) # note how proportional variance drops
pca.lg.scaled$rotation

## Cluster analysis
library('factoextra')
km <- kmeans(pca.lg.scaled$x, 2)
fviz_cluster(km, data = pca.lg.scaled$x,  main = "Scaled PCA Clusters of Premaxillae")

km.unscaled <- kmeans(pca.lg.notscaled.pre$x, 2)
fviz_cluster(km.unscaled, data = pca.lg.notscaled.pre$x, main = "Cluster on PCA of not scaled data")

## Specimens attributed to each cluster are the not the same depending on scaling the data or not before the PCA.
names(km$cluster)[km$cluster == 1]
names(km.unscaled$cluster)[km.unscaled$cluster == 2]

###
# Analysis for three groups:
km.3groups <- kmeans(pca.lg.scaled$x, 3)
fviz_cluster(km.3groups, data = pca.lg.scaled$x, main = "Cluster on scaled PCA")

km.unscaled.3groups <- kmeans(pca.lg.notscaled.pre$x, 3)
fviz_cluster(km.unscaled.3groups, data = pca.lg.notscaled.pre$x, main = "Cluster on PCA of not scaled data")

## With 3 groups there is a difference in the groups formed depending on whether the data was scaled or not for the PCA analysis, and the groups are not clean.


#Not well described with 2 or 3 groups, more like just a 1 group cluster.
km <- kmeans(pca.lg.scaled$x, 1)
fviz_cluster(km, data = pca.lg.scaled$x,  main = "Cluster on scaled PCA")

km.unscaled <- kmeans(pca.lg.notscaled.pre$x, 1)
fviz_cluster(km.unscaled, data = pca.lg.notscaled.pre$x, main = "Cluster on PCA of not scaled data")

#kmeans doesn't support dimorphism in the premaxilla


#Quadrates

setwd("~/Placerias/Data/Spreadsheets/")

# Reading the data
pl_quad_all <- read.csv("Placerias_FINALQUAD_measurements.csv", na.strings = "NA")
pl_quad <- pl_quad_all[,c(3,4,5)]

names(pl_quad)
str(pl_quad)

#Log transform the data
lg_quad <- log(pl_quad[,which(sapply(pl_quad, class) == "integer")], 10)
row.names(lg_quad) <- pl_quad_all[,1]

# PCA without rescaling the data
pca.lg.notscaled <- prcomp(na.omit(lg_quad))
summary(pca.lg.notscaled)
pca.lg.notscaled$rotation

# Now scale
pca.lg.scaled <- prcomp(na.omit(lg_quad), scale. = T)
summary(pca.lg.scaled) # note how proportional variance drops
pca.lg.scaled$rotation

## Cluster analysis
library('factoextra')
km <- kmeans(pca.lg.scaled$x, 2)
fviz_cluster(km, data = pca.lg.scaled$x,  main = "Scaled PCA Clusters of Quadrates")

km.unscaled <- kmeans(pca.lg.notscaled$x, 2)
fviz_cluster(km.unscaled, data = pca.lg.notscaled$x, main = "Cluster on PCA of not scaled data")

## When only looking at the MMC, specimens attributed to each cluster are the same regardless of scaling the data or not before the PCA.
names(km$cluster)[km$cluster == 1]
names(km.unscaled$cluster)[km.unscaled$cluster == 2]

###
# For three groups:
km.3groups <- kmeans(pca.lg.scaled$x, 3)
fviz_cluster(km.3groups, data = pca.lg.scaled$x, main = "Cluster on scaled PCA")

km.unscaled.3groups <- kmeans(pca.lg.notscaled$x, 3)
fviz_cluster(km.unscaled.3groups, data = pca.lg.notscaled$x, main = "Cluster on PCA of not scaled data")

## With 3 groups there is a difference in the groups formed depending on whether the data was scaled or not for the PCA analysis. 3 groups show up more cleanly when not scaled, but this is mostly based on the maxillae with much longer LMC DV length

#With 1 group
km <- kmeans(pca.lg.scaled$x, 1)
fviz_cluster(km, data = pca.lg.scaled$x,  main = "Cluster on scaled PCA")

km.unscaled <- kmeans(pca.lg.notscaled$x, 1)
fviz_cluster(km.unscaled, data = pca.lg.notscaled$x, main = "Cluster on PCA of not scaled data")

#Dimorphism is weakly supported by kmeans in the MMC of the quadrate, but not the whole element


#Fibulae

setwd("~/Placerias/Data/Spreadsheets/")

# Reading the data
pl_fib_all <- read.csv("Placerias_FINALFIB_measurements.csv", na.strings = "NA")
pl_fib_comp <- pl_fib_all[c(1,2,3,4,5,6,7,8,9),]
pl_fib <- pl_fib_all[,c(3,4,5,6,7)]

names(pl_fib)
str(pl_fib)

#Log transform the data
lg_fib <- log(pl_fib[,which(sapply(pl_fib, class) == "integer")], 10)

# Focusing on complete specimens
coml_fib <- lg_fib[c(1,2,3,4,5,6,7,8,9),]
row.names(coml_fib) <- pl_fib_comp[,1]

# PCA without rescaling the data
pca.lg.notscaled <- prcomp(na.omit(coml_fib))
summary(pca.lg.notscaled)
pca.lg.notscaled$rotation

# Now scale
pca.lg.scaled <- prcomp(na.omit(coml_fib), scale. = T)
summary(pca.lg.scaled) # note how proportional variance drops
pca.lg.scaled$rotation

## Cluster analysis
library('factoextra')
km <- kmeans(pca.lg.scaled$x, 2)
fviz_cluster(km, data = pca.lg.scaled$x,  main = "Scaled PCA Clusters of Fibulae")

km.unscaled <- kmeans(pca.lg.notscaled$x, 2)
fviz_cluster(km.unscaled, data = pca.lg.notscaled$x, main = "Cluster on PCA of not scaled data")

## Specimens attributed to each cluster are the same regardless of scaling the data or not before the PCA.
names(km$cluster)[km$cluster == 1]
names(km.unscaled$cluster)[km.unscaled$cluster == 2]

## The analysis groups the 2 longer fibulae (and not the 1 other fibula artificially lengthened from excessive restoration) separately when scaled or unscaled.

###
# For three groups:
km.3groups <- kmeans(pca.lg.scaled$x, 3)
fviz_cluster(km.3groups, data = pca.lg.scaled$x, main = "Cluster on scaled PCA")

km.unscaled.3groups <- kmeans(pca.lg.notscaled$x, 3)
fviz_cluster(km.unscaled.3groups, data = pca.lg.notscaled$x, main = "Cluster on PCA of not scaled data")

## With 3 groups there is a difference in the groups formed depending on whether the data was scaled or not for the PCA analysis. Scaled, the artificially extended fibula is sometimes given its own group.

#With 1 group
km <- kmeans(pca.lg.scaled$x, 1)
fviz_cluster(km, data = pca.lg.scaled$x,  main = "Cluster on scaled PCA")

km.unscaled <- kmeans(pca.lg.notscaled$x, 1)
fviz_cluster(km.unscaled, data = pca.lg.notscaled$x, main = "Cluster on PCA of not scaled data")

#Overall, nothing other than the maxillae show strong evidence for dimorphism, but the quadrate MMC shows weak evidence of 2 clusters in morphospace.
